# Supplementary material for: Chemotherapy-Induced Changes in the Lung Microenvironment: The Role of MMP-2 in Facilitating Intravascular Arrest of Breast Cancer Cells
Source: Int J Mol Sci. 2021 Sep 24;22(19):10280. doi: 10.3390/ijms221910280 (PMC8508901; doi:10.3390/ijms221910280)
Supplement: Supplementary file 1 [file ijms-22-10280-s001.zip]

Archive with 1 entries (1 files):
- ijms-1371780-supplementary.pdf
